# Supplementary material for: Intraspecific Genetic Diversity of Cistus creticus L. and Evolutionary Relationships to Cistus albidus L. (Cistaceae): Meeting of the Generations?
Source: Plants (Basel). 2021 Aug 6;10(8):1619. doi: 10.3390/plants10081619 (PMC8399514; doi:10.3390/plants10081619)
Supplement: Supplementary file 1 [file plants-10-01619-s001.zip]

Archive with 4 entries (4 files):
- SupplementaryMaterial_S1_Accessions_HTs.xlsx
- SupplementaryMaterial_S2_trnL-trnF_Chlorotypes.xlsx
- SupplementaryMaterial_S3_trnL-rpl32_Chlorotypes.xlsx
- SupplementaryMaterial_S4_Ribotypes.xlsx
