# Supplementary material for: Intraspecific Genetic Diversity of Cistus creticus L. and Evolutionary Relationships to Cistus albidus L. (Cistaceae): Meeting of the Generations?
Source: Plants (Basel). 2021 Aug 6;10(8):1619. doi: 10.3390/plants10081619 (PMC8399514; doi:10.3390/plants10081619)
Supplement: Supplementary file 1 [file plants-10-01619-s001.zip › SupplementaryMaterial_S1_Accessions_HTs.xlsx]

## Sheet: Tabelle1
Table S1: List of plant material sampled and sequenced for this investigation: Geographical origin of wild populations and seed bank accession numbers; NCBI accession numbers of ITS ribotypes, trnL-trnF chlorotypes and rpl32-trnL chlorotypes. Designation of plant material from wild populations was performed based on local floras (references are provided as footnotes).
(Abbreviations: np = not present, nr = ribotype of a 'heterozygous' plant that could not be reconstructed, - = PCR amplification failed)
Accession	provenance	species	subspecies/variety	country	Latitude (°)	Longitude (°)	ITS state	ITS ribotype A	GenBank Accession Number	ITS ribotypes B-F	GenBank Accession Number	trnL-trnF chlorotype	GenBank Accession Number	trnL-rpl32 chlorotype	GenBank Accession Number
SRC1	w (1)	C. creticus L.	ssp. creticus	AL	40.1645	19.623	heterozygous	A (A8)	MN579413	C	MN579426	D	MN579223	D	MN579064
SRC2	w (1)	C. creticus L.	ssp. creticus	AL	40.1617	19.6228	heterozygous	A	MN579360	E	MN579441	D	MN579224	D	MN579065
SRC11	w (1)	C. creticus L.	ssp. eriocephalus	AL	40.5621	19.7947	homozygous	A	MN579361	np		D	MN579225	D	MN579066
SRC12	w (1)	C. creticus L.	ssp. eriocephalus	AL	40.5621	19.7947	homozygous	A	MN579362	np		D	MN579226	D	MN579067
SRC28	w (1)	C. creticus L.	ssp. eriocephalus	AL	40.6354	19.7895	homozygous	A	MN579363	np		D	MN579227	D	MN579068
SRC29	w (1)	C. creticus L.	ssp. eriocephalus	AL	40.6354	19.7895	homozygous	A	MN579364	np		D	MN579228	-
SRC38	w (1)	C. creticus L.	ssp. eriocephalus	AL	40.6491	19.6708	heterozygous	A	MN579365	G	MN579444	D	MN579229	D	MN579069
SRC39	w (1)	C. creticus L.	ssp. eriocephalus	AL	40.6491	19.6708	heterozygous	A (A9)	MN579414	C	MN579427	D	MN579230	D	MN579070
SRC201	w (2)	C. creticus L.	var. tauricus (Presl.) Dunal	CY	34.8951	32.381	homozygous	A	MN579366	np		A	MN579283	A	MN579132
SRC245	w (2)	C. creticus L.	var. creticus	CY	35.0307	32.4677	homozygous	A	MN579367	np		A	MN579284	A	MN579133
SRC301	w (2)	C. creticus L.	var. tauricus (Presl.) Dunal	CY	34.7926	32.5478	homozygous	A	MN579368	np		A	MN579285	A	MN579134
SRC328	w (2)	C. creticus L.	var. creticus	CY	34.7248	32.6113	heterozygous	nr		F	MN579442	A	MN579286	A	MN579135
SRC378	w (2)	C. creticus L.	var. creticus	CY	34.9002	32.9849	homozygous	A	MN579369	np		A	MN579287	A	MN579136
SRC436	w (2)	C. creticus L.	var. creticus	CY	34.7073	32.892	homozygous	A	MN579370	np		A	MN579288	A	MN579137
SRC437	w (2)	C. creticus L.	var. creticus	CY	34.7073	32.892	heterozygous	nr		F	MN579443	A	MN579289	A	MN579138
SRC514	w (2)	C. creticus L.	var. creticus	CY	34.7931	33.2265	homozygous	A	MN579371	np		A	MN579290	A	MN579139
SRC534	w (2)	C. creticus L.	var. creticus	CY	35.0436	33.082	homozygous	A	MN579372	np		A	MN579291	A	MN579140
SRC552	w (2)	C. creticus L.	var. creticus	CY	35.0108	33.2646	-	-		-		A	MN579292	A	MN579141
SRC553	w (2)	C. creticus L.	var. creticus	CY	35.0108	33.2646	homozygous	A	MN579373	np		A	MN579293	A	MN579142
SRC612	w (2)	C. creticus L.	var. creticus	CY	34.8498	33.327	homozygous	A	MN579374	np		A	MN579294	A	MN579143
SRC700	w (3)	C. incanus L.	ssp. incanus (= C. villosus Auct.)	IT	43.4064	10.4925	homozygous	np		D	MN579445	D	MN579231	D	MN579071
SRC715	w (3)	C. incanus L.	ssp. incanus (= C. villosus Auct.)	IT	43.4303	10.5589	heterozygous	A	MN579375	D	MN579446	D	MN579232	D	MN579072
SRC741	w (3)	C. incanus L.	ssp. incanus (= C. villosus Auct.)	IT	43.1608	13.1942	homozygous	np		D	MN579447	D	MN579233	D	MN579073
SRC742	w (3)	C. incanus L.	ssp. incanus (= C. villosus Auct.)	IT	43.1608	13.1942	heterozygous	A (A4)	MN579407	nr		D	MN579234	D	MN579074
SRC760	w (3)	C. incanus L.	ssp. incanus (= C. villosus Auct.)	IT	41.9133	15.329	heterozygous	A (A3)	MN579406	D	MN579448	D	MN579235	-
SRC761	w (3)	C. incanus L.	ssp. incanus (= C. villosus Auct.)	IT	41.9133	15.329	homozygous	np		D	MN579449	D	MN579236	-
SRC821	w (3)	C. incanus L.	ssp. creticus	IT	40.6459	17.3159	homozygous	np		D	MN579450	D	MN579237	D	MN579075
SRC822	w (3)	C. incanus L.	ssp. creticus	IT	40.6459	17.3159	homozygous	np		D	MN579451	D	MN579238	D	MN579076
SRC878	w (3)	C. incanus L.	ssp. incanus (= C. villosus Auct.)	IT	40.6932	14.746	heterozygous	A	MN579376	D	MN579452	D	MN579239	D	MN579077
SRC879	w (3)	C. incanus L.	ssp. incanus (= C. villosus Auct.)	IT	40.6932	14.746	homozygous	np		D	MN579453	D	MN579240	D	MN579078
SRC901	w (3)	C. incanus L.	ssp. incanus (= C. villosus Auct.)	IT	41.6835	12.3799	heterozygous	A	MN579377	D	MN579454	D	MN579241	D	MN579079
SRC902	w (3)	C. incanus L.	ssp. incanus (= C. villosus Auct.)	IT	41.6835	12.3799	homozygous	np		D	MN579455	D	MN579242	-
SRC916	w (3)	C. incanus L.	ssp. incanus (= C. villosus Auct.)	IT	42.3867	11.2036	homozygous	np		D	MN579456	D	MN579243	-
SRC917	w (3)	C. incanus L.	ssp. incanus (= C. villosus Auct.)	IT	42.3867	11.2036	-	-		-		D	MN579244	D	MN579080
SRC987	w (4)	C. incanus L.	ssp. incanus	HR	45.1971	13.5852	-	-		-		E	MN579195	D	MN579081
SRC989	w (4)	C. incanus L.	ssp. incanus	HR	45.1971	13.5852	homozygous	np		D	MN579457	E	MN579196	D	MN579082
SRC1062	w (4)	C. incanus L.	ssp. incanus	HR	44.8867	13.8359	homozygous	np		D (D1)	MN579472	E	MN579197	-
SRC1063	w (4)	C. incanus L.	ssp. incanus	HR	44.8867	13.8359	homozygous	np		D (D2)	MN579473	E	MN579198	-
SRC1097	w (4)	C. incanus L.	ssp. incanus	HR	44.9936	14.0329	homozygous	np		D	MN579458	E	MN579199	D	MN579083
SRC1098	w (4)	C. incanus L.	ssp. incanus	HR	44.9936	14.0329	homozygous	np		D	MN579459	E	MN579200	D	MN579084
SRC1112	w (4)	C. incanus L.	ssp. incanus	HR	44.7959	14.3959	homozygous	A	MN579378	np		E	MN579201	D	MN579085
SRC1113	w (4)	C. incanus L.	ssp. incanus	HR	44.7959	14.3959	homozygous	A	MN579379	np		E	MN579202	D	MN579086
SRC1127	w (4)	C. incanus L.	ssp. incanus	HR	43.5093	16.4043	-	-		-		E	MN579203	D	MN579087
SRC1128	w (4)	C. incanus L.	ssp. incanus	HR	43.5093	16.4043	homozygous	A	MN579380	np		E	MN579204	D	MN579088
SRC1195	w (4)	C. incanus L.	ssp. incanus	HR	43.1812	17.1733	homozygous	np		D	MN579460	E	MN579205	-
SRC1196	w (4)	C. incanus L.	ssp. incanus	HR	43.1812	17.1733	homozygous	A	MN579381	np		E	MN579206	-
SRC1254	w (4)	C. incanus L.	ssp. incanus	HR	43.264	16.6143	homozygous	A	MN579382	np		E	MN579207	D	MN579089
SRC1255	w (4)	C. incanus L.	ssp. incanus	HR	43.264	16.6143	heterozygous	A	MN579383	D	MN579461	E	MN579208	D	MN579090
SRC1269	w (4)	C. incanus L.	ssp. creticus (L.) Heywood	HR	43.3317	16.5178	homozygous	A	MN579384	np		E	MN579209	-
SRC1270	w (4)	C. incanus L.	ssp. creticus (L.) Heywood	HR	43.3317	16.5178	heterozygous	A	MN579385	D	MN579462	E	MN579210	-
Cr1/1	w (13)	C. incanus L.	ssp. incanus	HR	43.1554	16.6311	homozygous	np		D	MN579467	D	MN579253	D	MN579108
Cr1/2	w (13)	C. incanus L.	ssp. incanus	HR	43.1524	16.6499	homozygous	np		D	MN579468	D	MN579254	D	MN579109
SRC1299	w (5)	C. creticus L.		ES	39.2025	-1.31111	homozygous	np		D	MN579463	C	MN579259	D	MN579091
SRC1300	w (5)	C. creticus L.		ES	39.2025	-1.31111	homozygous	np		D	MN579464	C	MN579260	D	MN579092
SRC1323	w (5)	C. creticus L.		ES	39.1775	-1.21944	heterozygous	A	MN579386	D	MN579465	C	MN579261	D	MN579093
SRC1324	w (5)	C. creticus L.		ES	39.1775	-1.21944	heterozygous	A	MN579387	D	MN579466	C	MN579262	D	MN579094
SRC1335	w (5)	C. x canescens		ES	39.1775	-1.21944	-	-		-		A	MN579320	A	MN579192
SRC1336	w (5)	C. x canescens		ES	39.1775	-1.21944	-	-		-		C	MN579263	D	MN579095
SRC1338	w (5)	C. creticus L.		ES	39.2003	-1.23556	-	-		-		C	MN579264	D	MN579096
SRC1339	w (5)	C. creticus L.		ES	39.2003	-1.23556	-	-		-		C	MN579265	D	MN579097
A1	w (6)	C. creticus L.	ssp. creticus	GR	35.5175	24.0817	homozygous	A	MN579355	np		A	MN579266	A	MN579115
A2	w (6)	C. creticus L.	ssp. creticus	GR	35.5175	24.0817	homozygous	A	MN579354	np		A	MN579267	A	MN579116
Ag1	w (6)	C. creticus L.	ssp. creticus	GR	38.6712	21.494	homozygous	np		C	MN579415	D	MN579211	D	MN579052
Ag2	w (6)	C. creticus L.	ssp. creticus	GR	38.6713	21.4939	heterozygous	nr		C (C7)	MN579438	D	MN579212	D	MN579053
Am1	w (6)	C. creticus L.	ssp. creticus	GR	37.7961	21.365	-	-		-		A	MN579268	A	MN579117
Am2	w (6)	C. creticus L.	ssp. creticus	GR	37.796	21.3655	-	-		-		A	MN579269	A	MN579118
An1	w (6)	C. creticus L.	ssp. creticus	GR	37.8046	21.425	heterozygous	nr		C	MN579416	D	MN579213	D	MN579054
An2	w (6)	C. creticus L.	ssp. creticus	GR	37.8046	21.4249	heterozygous	nr		C	MN579417	D	MN579214	D	MN579055
C1	w (6)	C. creticus L.	ssp. creticus	GR	40.4271	23.0214	homozygous	A (A1)	MN579411	np		A	MN579270	A	MN579119
C2	w (6)	C. creticus L.	ssp. creticus	GR	40.3849	23.4495	homozygous	A (A1)	MN579412	np		A	MN579271	A	MN579120
Ch1	w (6)	C. creticus L.	ssp. creticus	GR	38.291	26.0852	homozygous	A	MN579356	np		A	MN579272	A	MN579121
Ch2	w (6)	C. creticus L.	ssp. creticus	GR	38.2916	26.0857	homozygous	A (A2)	MN579405	np		A	MN579273	A	MN579122
K1	w (6)	C. creticus L.	ssp. eriocephalus	GR	35.2859	23.6987	homozygous	np		C	MN579418	D	MN579215	D	MN579056
K2	w (6)	C. creticus L.	ssp. eriocephalus	GR	35.2868	23.6997	homozygous	np		C	MN579419	D	MN579216	D	MN579057
Ke4	w (6)	C. creticus L.	ssp. creticus	GR	39.4616	19.9135	heterozygous	nr		C	MN579420	D	MN579217	D	MN579058
Ke5	w (6)	C. creticus L.	ssp. creticus	GR	39.4618	19.9127	homozygous	A	MN579357	np		D	MN579218	D	MN579059
M1	w (6)	C. creticus L.	ssp. creticus	GR	35.4713	23.8498	homozygous	np		C	MN579421	A	MN579274	A	MN579123
M2	w (6)	C. creticus L.	ssp. creticus	GR	35.4713	23.8498	homozygous	A (A5)	MN579408	np		A	MN579275	A	MN579124
Me1	w (6)	C. creticus L.	ssp. eriocephalus	GR	39.0561	21.1016	heterozygous	nr		C	MN579422	D	MN579219	D	MN579060
Me2	w (6)	C. creticus L.	ssp. eriocephalus	GR	39.056	21.1015	heterozygous	nr		C	MN579423	D	MN579220	D	MN579061
P1	w (6)	C. creticus L.	ssp. creticus	GR	40.2465	22.2742	homozygous	np		C (C3)	MN579435	A	MN579276	C	MN579125
P2	w (6)	C. creticus L.	ssp. creticus	GR	40.2459	22.2738	homozygous	np		C (C4)	MN579436	A	MN579277	A	MN579126
S1	w (6)	C. creticus L.	ssp. creticus	GR	35.4087	24.8722	homozygous	A	MN579358	np		A	MN579278	A	MN579127
S2	w (6)	C. creticus L.	ssp. creticus	GR	35.4087	24.8722	homozygous	A	MN579359	np		A	MN579279	A	MN579128
T1	w (6)	C. creticus L.	ssp. eriocephalus	GR	37.5911	25.0969	homozygous	np		C (C1)	MN579433	A	MN579280	A	MN579129
T2	w (6)	C. creticus L.	ssp. eriocephalus	GR	37.591	25.0969	homozygous	np		C (C2)	MN579434	A	MN579281	A	MN579130
Th1	w (6)	C. creticus L.	ssp. creticus	GR	40.7815	24.6755	homozygous	np		C (C5)	MN579437	A	MN579282	A	MN579131
V1	w (6)	C. creticus L.	ssp. creticus	GR	39.3751	23.0244	homozygous	np		C	MN579424	D	MN579221	D	MN579062
V2	w (6)	C. creticus L.	ssp. creticus	GR	39.3754	23.0238	homozygous	np		C	MN579425	D	MN579222	D	MN579063
T4-1_TR1	w (7)	C. creticus L.		TR	36.6333	31.7886	homozygous	A	MN579401	np		B	MN579321	A	MN579153
T4-2_TR2	w (7)	C. creticus L.		TR	36.6333	31.7886	homozygous	A	MN579402	np		A	MN579307	A	MN579154
T5-1_TR3	w (7)	C. creticus L.		TR	36.5792	30.5372	-	-		-		A	MN579308	A	MN579155
T5-2_TR4	w (7)	C. creticus L.		TR	36.5792	30.5372	-	-		-		A	MN579309	A	MN579156
T8-1_TR5	w (7)	C. creticus L.		TR	37.0936	30.4836	homozygous	A	MN579403	np		A	MN579310	A	MN579157
T8-2_TR6	w (7)	C. creticus L.		TR	37.0936	30.4836	-	-		-		A	MN579311	A	MN579158
T9-1_TR7	w (7)	C. creticus L.		TR	40.0094	30.6689	-	-		-		D	MN579255	D	MN579110
T9-2_TR8	w (7)	C. creticus L.		TR	40.0094	30.6689	-	-		-		D	MN579256	D	MN579111
T14-1_TR9	w (7)	C. creticus L.		TR	40.3122	30.0672	-	-		-		A	MN579312	A	MN579159
T14-2_TR10	w (7)	C. creticus L.		TR	40.3122	30.0672	-	-		-		A	MN579313	A	MN579160
T15-1_TR11	w (7)	C. creticus L.		TR	38.48	26.63	homozygous	A	MN579404	np		A	MN579314	A	MN579161
T15-2_TR12	w (7)	C. creticus L.		TR	38.48	26.63	-	-		-		A	MN579315	A	MN579162
T21-1_TR13	w (7)	C. creticus L.		TR	37.72	27.78	-	-		-		A	MN579316	-
T21-2_TR14	w (7)	C. creticus L.		TR	37.72	27.78	-	-		-		A	MN579317	A	MN579163
T30-1_TR15	w (7)	C. creticus L.		TR	36.9081	28.2765	-	-		-		A	MN579318	A	MN579164
T30-2_TR16	w (7)	C. creticus L.		TR	36.9081	28.2765	-	-		-		A	MN579319	A	MN579165
SC6/1	s (8)	C. creticus L.		IL	31.0787	34.6625	homozygous	A	MN579388	np		A	MN579295	B	MN579112
SC6/4	s (8)	C. creticus L.		IL	31.0632	34.6869	homozygous	A	MN579389	np		A	MN579296	B	MN579113
SC12/1	s (8)	C. creticus L.		LB	33.8733	35.5814	homozygous	A	MN579390	np		A	MN579297	A	MN579144
SC12/2	s (8)	C. creticus L.		LB	33.8732	35.5952	homozygous	A	MN579391	np		A	MN579298	A	MN579145
SC13/1	s (8)	C. creticus L.		JO	32.5456	35.8775	homozygous	A	MN579392	np		A	MN579299	B	MN579114
SC13/2	s (8)	C. creticus L.		JO	32.5591	35.8973	homozygous	A	MN579393	np		A	MN579300	A	MN579146
SC17/1	s (9)	C. creticus L.		IT	43.1325	11.8837	heterozygous	A (A7)	MN579410	nr		D	MN579245	D	MN579098
SC17/2	s (9)	C. creticus L.		IT	43.1294	11.9218	homozygous	np		D	MN579469	D	MN579246	D	MN579099
SC18/1	s (9)	C. creticus L.		GR	39.5695	20.7672	homozygous	np		C (C8)	MN579439	D	MN579247	A	MN579147
SC18/2	s (9)	C. creticus L.		GR	39.5674	20.7779	homozygous	np		C	MN579428	A	MN579301	D	MN579100
SC19/1	s (9)	C. creticus L.		CY	35.0263	32.4145	heterozygous	A (A6)	MN579409	D (D3)	MN579474	A	MN579302	A	MN579148
SC19/2	s (9)	C. creticus L.		CY	35.0263	32.4172	homozygous	np		C	MN579429	D	MN579248	D	MN579101
SC20/1	s (9)	C. creticus L.		GR	37.2276	21.9015	homozygous	A	MN579394	np		D	MN579257	D	MN579102
SC20/2	s (9)	C. creticus L.		GR	37.2261	21.9185	homozygous	A	MN579395	np		D	MN579258	D	MN579103
SC21/1	s (9)	C. creticus L.	ssp. creticus	GR	40.6013	23.1031	homozygous	np		C (C10)	MN579440	A	MN579303	A	MN579149
SC21/2	s (9)	C. creticus L.	ssp. creticus	GR	40.6005	23.0963	homozygous	np		C	MN579430	A	MN579304	A	MN579150
SC22/2	s (9)	C. creticus L.	ssp. creticus	GR	36.5377	23.089	homozygous	np		C	MN579431	A	MN579305	A	MN579151
SC22/4	s (9)	C. creticus L.	ssp. creticus	GR	36.5377	23.065	homozygous	np		C	MN579432	A	MN579306	A	MN579152
SC23/1	s (9)	C. creticus L.	ssp. eriocephalus (Viv.) Greuter & Burdet	IT	42.7316	11.1082	homozygous	A	MN579396	np		D	MN579249	D	MN579104
SC23/2	s (9)	C. creticus L.	ssp. eriocephalus (Viv.) Greuter & Burdet	IT	42.7317	11.1423	heterozygous	A	MN579397	nr		D	MN579250	D	MN579105
SC24/1	s (9)	C. creticus L.	ssp. eriocephalus (Viv.) Greuter & Burdet	UA	44.5091	34.0709	heterozygous	nr		D	MN579470	D	MN579251	D	MN579106
SC24/2	s (9)	C. creticus L.	ssp. eriocephalus (Viv.) Greuter & Burdet	UA	44.5068	34.0451	homozygous	np		D	MN579471	D	MN579252	D	MN579107
SRC78	w (10)	C. albidus L.		PT	37.1428	-7.66213	homozygous	np		B	MN579475	A	MN579322	A	MN579180
SRC81	w (10)	C. albidus L.		PT	37.1195	-7.69484	-	-		-		A	MN579323	A	MN579181
SRC83	w (10)	C. albidus L.		PT	37.1469	-7.82926	homozygous	np		B (B1)	MN579488	A	MN579324	A	MN579182
SRC84	w (10)	C. albidus L.		PT	37.1417	-7.83669	homozygous	np		B	MN579476	A	MN579325	A	MN579183
SRC103	w (10)	C. albidus L.		PT	37.1454	-8.13979	homozygous	np		B	MN579477	A	MN579326	A	MN579184
SRC112	w (10)	C. albidus L.		PT	37.1412	-8.1444	homozygous	np		B	MN579478	A	MN579327	A	MN579185
SRC644	w (11)	C. albidus L.		FR	43.4572	6.68556	heterozygous	A	MN579398	B	MN579479	A	MN579328	A	MN579186
SRC671	w (11)	C. albidus L.		FR	43.4375	6.63444	-	-		-		A	MN579329	A	MN579187
SRC672	w (11)	C. albidus L.		FR	43.6419	7.04611	-	-		-		A	MN579330	A	MN579188
SRC687	w (11)	C. albidus L.		FR	43.6485	7.10912	homozygous	np		B	MN579480	A	MN579331	A	MN579189
SRC1311	w (5)	C. albidus L.		ES	39.1106	-1.26583	homozygous	np		B (B2)	MN579490	A	MN579332	A	MN579190
SRC1312	w (5)	C. albidus L.		ES	39.1106	-1.26583	-	-		-		A	MN579333	A	MN579191
SRC1350	w (5)	C. albidus L.		ES	39.2297	-1.14889	-	-		-		A	MN579334	-
SRC1351	w (5)	C. albidus L.		ES	39.2297	-1.14889	-	-		-		A	MN579335	-
SRC1362	w (5)	C. albidus L.		ES	39.2364	-1.13306	-	-		-		A	MN579336	-
SRC1363	w (5)	C. albidus L.		ES	39.2364	-1.13306	-	-		-		A	MN579337	-
SC7/1	s (8)	C. albidus L.		ES	39.8377	-0.613665	homozygous	np		B (B1)	MN579489	A	MN579338	A	MN579166
SC7/6	s (8)	C. albidus L.		ES	39.8313	-0.51409	homozygous	np		B (B2)	MN579491	A	MN579339	A	MN579167
SC8/1	s (8)	C. albidus L.		ES	40.2786	-0.25037	homozygous	np		B (B2)	MN579492	A	MN579340	A	MN579168
SC8/2	s (8)	C. albidus L.		ES	40.2782	-0.179966	homozygous	np		B	MN579481	A	MN579341	A	MN579169
SC9/1	s (8)	C. albidus L.		ES	40.6811	-0.070925	homozygous	np		B (B2)	MN579493	A	MN579342	A	MN579170
SC9/4	s (8)	C. albidus L.		ES	40.6682	-0.011096	homozygous	np		B	MN579482	A	MN579343	A	MN579171
SC10/1	s (8)	C. albidus L.		ES	40.0905	-2.14415	homozygous	np		B (B2)	MN579494	A	MN579344	A	MN579172
SC10/2	s (8)	C. albidus L.		ES	40.094	-2.0981	homozygous	np		B	MN579483	A	MN579345	A	MN579173
SC11/1	s (8)	C. albidus L.		MA	35.1591	-5.26896	homozygous	np		B	MN579484	A	MN579346	A	MN579174
SC11/2	s (8)	C. albidus L.		MA	35.1666	-5.23035	homozygous	np		B	MN579485	A	MN579347	A	MN579175
SC15/1	s (9)	C. albidus L.		IT	44.2394	8.40034	heterozygous	A	MN579399	B	MN579486	A	MN579348	A	MN579176
SC15/2	s (9)	C. albidus L.		IT	44.2336	8.3971	heterozygous	A	MN579400	B	MN579487	A	MN579349	A	MN579177
SC16/1	s (9)	C. albidus L.		FR	43.7453	7.40174	homozygous	np		B (B2)	MN579495	A	MN579350	A	MN579178
SC16/2	s (9)	C. albidus L.		FR	43.7453	7.41266	homozygous	np		B (B2)	MN579496	A	MN579351	A	MN579179
Accession	provenance	species	subspecies/variety	country	Latitude	Longitude	ITS state	ITS ribotype	GenBank Accession Number			trnL-trnF chlorotype	GenBank Accession Number	trnL-rpl32 chlorotype	GenBank Accession Number
SRC134	w (10)	C. crispus L.		PT	37.0715	-8.85703	-	-				cri	MN579352	cri	MN579193
SRC156	w (10)	C. crispus L.		PT	38.797	-9.31217	-	-				cri	MN579353	cri	MN579194
GH3	c (12)	C. ladanifer		cultivar	-	-	homozygous	lad	MZ298800			lad		lad
SRC57	w (10)	C. ladanifer		PT	37.2104	-7.4799	homozygous	lad	MZ298801			lad		lad
Mons	w (6)	C. monspeliensis		GR	-	-	homozygous	mon	MZ298802			mon		mon
HR2-1	s (13)	C. monspeliensis		HR	-	-	homozygous	mon	MZ298803			mon		mon
HR2-2	s (13)	C. monspeliensis		HR	-	-	homozygous	mon	MZ298804			mon		mon
SRC67	w (10)	C. monspeliensis		PT	37.2104	-7.4799	homozygous	mon	MZ298805			mon		mon
SRC113	w (10)	C. monspeliensis		PT	37.1454	-8.13979	homozygous	mon	MZ298806			mon		mon
SRC668	w (11)	C. monspeliensis		FR	43.4572	6.68556	homozygous	mon	MZ298807			mon		mon
SRC213	w (2)	C. parviflorus		CY	34.8951	32.381	homozygous	par	MZ298808			par		par
SRC313	w (2)	C. parviflorus		CY	34.7248	32.6113	homozygous	par	MZ298809			par		par
SRC463	w (2)	C. parviflorus		CY	34.7073	32.892	homozygous	par	MZ298810			par		par
SRC623	w (2)	C. parviflorus		CY	34.8498	33.327	homozygous	par	MZ298811			par		par
SRC45	w (1)	C. salviifolius		AL	41.324	19.4354	homozygous	sal	MZ298812			sal		sal
SRC46	w (1)	C. salviifolius		AL	41.324	19.4354	homozygous	sal	MZ298813			sal		sal
SRC95	w (10)	C. salviifolius		PT	37.1469	-7.82926	homozygous	sal	MZ298814			sal		sal
SRC124	w (10)	C. salviifolius		PT	37.1161	-8.95366	homozygous	sal	MZ298815			sal		sal
SRC148	w (10)	C. salviifolius		PT	38.3672	-8.53269	homozygous	sal	MZ298816			sal		sal
SRC329	w (2)	C. salviifolius		CY	34.7248	32.6113	homozygous	sal	MZ298817			sal		sal
SRC464	w (2)	C. salviifolius		CY	34.7073	32.892	homozygous	sal	MZ298818			sal		sal
SRC526	w (2)	C. salviifolius		CY	34.7931	33.2265	homozygous	sal	MZ298819			sal		sal
SRC564	w (2)	C. salviifolius		CY	35.0108	33.2646	homozygous	sal	MZ298820			sal		sal
SRC669	w (11)	C. salviifolius		FR	43.4572	6.68556	homozygous	sal	MZ298821			sal		sal
SRC725	w (11)	C. salviifolius		FR	44.6369	8.78083	homozygous	sal	MZ298822			sal		sal
(1) leg.: J. Novak; det.: J. Novak, B. Lukas
	[G. Pils (2016) Illustrated Flora of Albania. Gerhard Pils-Verlag, p 80. Two subspecies (Cistus creticus subsp. creticus and C. creticus subsp. eriocephalus) were defined.]
(2) leg.: C. Schmiderer, L. Merza; det.: C. Schmiderer, Brigitte Lukas
	[R. D. Meikle (1977) Flora of Cyprus, Volume 1. The Bentham-Moxon Trust, Royal Botanic Gardens, Kew, pp.182-187. Cistus creticus L. was used as the specific name, two infra-specific taxa, C. creticus var. creticus and C. creticus var. tauricus (Presl.) Dunal were defined]
(3) leg.: C. Schmiderer, M. Pettighofer; det.: C. Schmiderer, Brigitte Lukas
	[P. Zangheri (1976) Flora Italica. Cedam, pp. 404-406. Cistus incanus L. was used as the specific name; three subspecies, subsp. creticus (L.) Heywood, subsp. incanus (= C. villosus Auct.) and subsp. corsicus (Loisel.) Heywood were described]
	Further literature:
	[A. Fiori (1923-1925) Nuova Flora Analitica D'Italia. Firenze, pp. 535-538. Cistus incanus L. was used as the specific name; five infra-specific taxa were described: incanus, villosus L., corsicus Lois., creticus L. and garganicus Ten.]
	[http://luirig.altervista.org/flora/taxa/index1.php?scientific-name=cistus+creticus]
	[S. Pignatti (2017 and 2019) Flora d'italia 2 and Flora d'italia 4. Ed. 2, Edagricole-New Business Media, Bologna, pp. 1196 and pp. 1233. Two species (C. creticus and C. eriocephalus Viv.) were described, additionally, with C. x coriscus a putative hybrid between these two species was listed.]
(4) leg.: C. Schmiderer, M. Pettighofer; det.: C. Schmiderer, Brigitte Lukas
	[T. Nikolić (2005) Flora Croatica database: https://hirc.botanic.hr/fcd/DetaljiFrame.aspx?IdVrste=12419&taxon=Cistus+incanus+L. Cistus incanus L. was used as the specific name, three subspecies, subsp. corsicus (Loisel.) Heywood, subsp. creticus (L.) Heywood and subsp. incanus were defined.]
	[R. Domac (1994) Flora Hrvatske, Zagreb, p. 132. Both, C. villosus L. and C. creticus L. (two specific names that were used as synonyms elsewhere) were described here as species.]
(5) leg. and det.: J. Gómez Navarro, A. Valdés Franzi
(6) leg. and det.: A. Kanellis, S. G. Kostas
(7) leg. and det.: S. Aytaç, J. Novak
(8) Plants grown from seeds kindly provided by the Millenium Seed Bank Kew Gardens (accession numbers: 0024642, 0028248, 0028879, 0028961, 0047726, 0105721, 0129204, 0176460).
(9) Plants grown from seeds kindly provided by the Botanic Garden Berlin-Dahlem (accession numbers: 482, IT-0-B-2420494; 483, FR-0-B-3260186; 484, IT-0-B-0750106; 485, GR-0-B-2015908; 486, CY-0-B-2400300; 487, GR-0-B-2531084; 488, GR-0-B-2292094; 489, GR-0-B-2311511; 491, IT-0-B-1971186; 492, UA-0-B-2890991).
(10) leg.: J. Novak; det.: J. Novak, B. Lukas
	[S. Castroviejo, C. Aedo, C. Cirujano, M. Laínz, P. Montserrat, R. Morales, F. Muñoz Garmendia, C. Navarro, J. Paiva, C. Sorano (eds.) - Flora Iberica. Plantas vasculares de la Península Ibérica e Islas Baleares. Vol. III. Real Jardín Botánico, C.S.I.C., Madrid, 1993, pp. 319-337.]
	[J. do Amaral Franco ( 1971) Nova Flora de Portugal, Cambridge University Press, Lisboa, pp. 459-461.]
	[Flora.on - online flora of Portugal: https://flora-on.pt/#/1Cistus+albidus]
(11) leg.: J. Novak; det.: J. Novak, B. Lukas
	[M. Guinochet, R. de Vilmorin (1982) Flore de France, Fascicule 4, Éditions du centre national de la recherche scientifique, Paris, pp. 1222-1224.]
	[S. Castroviejo, C. Aedo, C. Cirujano, M. Laínz, P. Montserrat, R. Morales, F. Muñoz Garmendia, C. Navarro, J. Paiva, C. Sorano (eds.) - Flora Iberica. Plantas vasculares de la Península Ibérica e Islas Baleares. Vol. III. Real Jardín Botánico, C.S.I.C., Madrid, 1993, pp. 319-337.]
(12) cultivated plant of unknown origin from a local gardener
(13) Plants grown in the greenhouse from seeds received from natural populations on the island of Rab
