# Supplementary material for: Intraspecific Genetic Diversity of Cistus creticus L. and Evolutionary Relationships to Cistus albidus L. (Cistaceae): Meeting of the Generations?
Source: Plants (Basel). 2021 Aug 6;10(8):1619. doi: 10.3390/plants10081619 (PMC8399514; doi:10.3390/plants10081619)
Supplement: Supplementary file 1 [file plants-10-01619-s001.zip › SupplementaryMaterial_S2_trnL-trnF_Chlorotypes.xlsx]

## Sheet: Tabelle1
Table S2: Variable alignment positions and chlorotypes of the complete trnL-trnF alignment (including sequence information of this investigation, available GenBank accessions of species of the ‘purple-flowered’ Cistus clade and four additional white- or pink-flowered Cistus species).
				Alignment position
				0	0	0	0	0	0	0	0	0	0	0	0	0	0	1	1	1	1	1	1	1	1	1	1	1	1	1	1	1	1	1	1	1	1	2	2	2	2	2	2	2	2	2	2	2	2
				2	2	3	4	5	5	5	5	5	7	8	8	9	9	0	1	1	2	2	3	3	4	4	5	5	5	5	5	6	7	8	8	8	9	0	0	3	3	3	3	3	3	4	5	6	6
				4	6	9	8	0	1	3	4	5	3	5	6	1	6	8	0	4	3	8	0	1	2	9	0	1	2	3	7	5	1	3	7	8	0	4	7	1	2	3	4	5	6	2	6	5	6
				Consensus sequence
MLG	Reference sequence	Chlorotype	species	A	C	-	T	T	C	-	C	T	G	A	T	G	G	G	A	T	C	A	T	C	A	-	-	-	-	-	-	T	C	C	A	C	C	A	T	A	T	A	C	T	A	C	A	T	T
I	EU684549_cre		C. creticus	C	.	-	.	.	T	-	T	.	.	.	.	.	.	.	G	.	T	T	.	T	.	-	-	-	-	-	-	.	.	.	C	.	.	.	.	.	.	.	.	.	.	.	.	.	.
II	EU684550_cre		C. creticus	C	.	-	.	.	T	-	T	.	.	.	.	.	.	.	G	.	T	T	.	T	.	-	-	-	-	-	-	.	.	.	C	.	.	.	.	.	.	.	.	.	.	.	.	.	.
III	EU684556_cre		C. creticus	C	T	-	.	.	T	-	T	.	.	.	.	.	.	.	G	.	T	T	.	T	.	-	-	-	-	-	-	.	.	.	C	.	.	.	.	.	.	.	.	.	.	.	.	.	.
IV	EU684559_cre		C. creticus	C	T	-	.	.	T	-	T	.	.	.	.	.	.	.	G	C	T	T	.	T	.	-	-	-	-	-	-	.	.	.	C	.	.	.	.	.	.	.	.	.	.	.	.	.	.
V	EU684558_cre		C. creticus	C	T	-	.	.	T	-	T	.	.	.	.	.	.	.	G	.	T	T	.	T	.	-	-	-	-	-	-	.	.	.	C	.	.	.	.	.	.	.	.	.	.	.	.	.	.
VI	EU684560_cre		C. creticus	C	.	-	.	.	T	-	T	.	.	.	.	.	.	.	.	.	T	T	.	T	.	-	-	-	-	-	-	.	.	.	C	.	.	.	.	.	.	.	.	.	.	.	.	.	.
VII	EU684562_cre		C. creticus	C	.	-	.	.	T	-	T	.	.	.	.	.	.	.	.	.	T	T	.	T	.	-	-	-	-	-	-	.	.	.	C	.	.	.	.	.	.	.	.	.	.	.	.	.	.
VIII	EU684563_cre		C. creticus	C	.	-	.	.	T	-	T	.	.	.	.	.	.	.	.	.	T	T	.	T	.	-	-	-	-	-	-	.	.	.	C	.	.	.	.	.	.	.	.	.	.	.	.	.	.
IX	EU684565_cre		C. creticus	C	.	-	.	.	T	-	T	.	.	.	.	.	.	.	.	.	T	T	.	T	.	-	-	-	-	-	-	.	.	.	C	.	.	.	.	.	.	.	.	.	.	.	.	.	.
X	EU684564_cre		C. creticus	C	.	-	.	.	T	-	T	.	.	G	.	.	.	.	.	.	T	T	.	T	.	-	-	-	-	-	-	.	.	.	C	.	.	.	.	.	.	.	.	.	.	.	.	.	.
XI	EU684567_cre		C. creticus	C	.	-	.	.	T	-	T	.	.	.	.	.	.	.	.	.	T	T	.	T	.	-	-	-	-	-	-	.	.	.	C	.	.	.	C	.	.	.	.	.	.	.	.	.	.
XII	EU684566_cre		C. creticus	T	.	-	.	.	T	-	T	.	.	.	.	.	.	.	.	.	T	T	.	T	.	-	-	-	-	-	-	.	.	.	C	.	.	.	C	.	.	.	.	.	.	.	.	.	.
XIII	SRC1062_HR_cre	E	C. creticus	.	.	-	.	.	.	-	.	.	.	.	.	.	.	.	.	.	.	.	.	.	.	-	-	-	-	-	-	.	T	.	.	.	.	.	.	.	.	.	.	.	.	.	.	.	.
XIV	Ag1_GR_cre	D	C. creticus	.	.	-	.	.	.	-	.	.	.	.	.	.	.	.	.	.	.	.	.	.	.	-	-	-	-	-	-	.	.	.	.	.	.	.	.	.	.	.	.	.	.	.	.	.	.
XV	SC20-1_GR_cre	D	C. creticus	.	.	-	.	.	.	-	.	.	.	.	.	.	.	.	.	.	.	.	.	.	.	-	-	-	-	-	-	.	.	.	.	.	.	.	.	.	.	.	.	.	.	.	.	.	.
XVI	DQ093035_het	C	C. creticus/albidus/heterophyllus	.	.	-	.	.	.	-	.	.	.	.	.	.	.	.	.	.	.	.	.	.	.	-	-	-	-	-	-	.	.	.	.	.	.	.	.	.	.	.	.	.	.	.	.	.	.
XVII	A1_GR_cre	A	C. creticus/albidus	.	.	-	C	G	.	-	.	.	.	.	.	T	.	.	.	.	.	.	.	.	.	-	-	-	-	-	-	G	.	.	.	.	.	.	.	.	.	.	.	.	.	.	.	.	-
XVIII	T4-1_TR1_cre	B	C. creticus	.	.	-	C	G	.	-	.	.	.	.	G	T	.	.	.	.	.	.	.	.	.	-	-	-	-	-	-	G	.	.	.	.	.	.	.	.	.	.	.	.	.	.	.	.	-
XIX	DQ093022_alb		C. albidus	.	.	-	C	G	.	-	.	.	.	.	.	T	.	.	.	.	.	.	.	.	.	-	-	-	-	-	-	G	.	.	.	.	.	.	.	.	.	.	.	.	.	.	.	.	.
XX	DQ093033_chi		C. chinamadensis	.	.	-	C	.	.	G	.	.	.	.	.	.	.	.	.	.	.	.	.	.	.	-	-	-	-	-	-	.	.	A	.	.	.	.	.	.	.	.	.	.	.	.	.	.	-
XXI	JF900440_het		C. heterophyllus	.	.	-	.	.	.	-	.	.	.	.	.	.	.	.	.	.	.	.	.	.	.	-	-	-	-	-	G	G	.	.	.	.	.	.	.	.	.	.	.	.	.	.	.	.	-
XXII	JF900439_het		C. heterophyllus	.	.	-	.	.	.	-	.	.	.	.	.	.	.	.	.	.	.	.	.	.	.	-	-	-	-	-	-	.	.	.	.	.	.	.	.	.	.	.	.	.	.	.	.	.	-
XXIII	JF900441_het		C. heterophyllus	.	.	-	.	.	.	-	.	.	.	.	.	.	.	.	.	.	.	.	.	.	.	-	-	-	-	-	-	G	.	.	.	.	.	.	.	.	.	.	.	.	.	.	.	.	-
XXIV	DQ093060_cri		C. crispus	.	.	T	C	.	.	-	.	.	C	.	.	.	.	.	.	.	.	.	C	.	.	-	-	-	-	-	-	.	.	.	.	.	.	.	.	.	.	.	.	.	C	A	.	.	-
XXV	DQ093031_och		C. ocreatus	.	.	-	C	.	.	-	.	.	.	.	.	.	.	.	.	.	.	.	.	.	.	-	-	-	-	-	-	.	.	.	.	.	.	.	.	.	.	.	.	.	.	.	.	.	-
XXVI	FJ492017_osb		C. osbeckiifolius	.	.	-	C	.	.	-	.	.	.	.	.	.	T	.	.	.	.	.	.	.	.	-	-	-	-	-	-	.	.	.	.	.	.	.	.	.	.	.	.	.	.	.	.	.	.
XXVII	DQ093028_osb		C. osbeckiifolius	.	.	-	C	.	.	-	.	.	.	.	.	.	T	.	.	.	.	.	.	.	.	-	-	-	-	-	-	.	.	.	.	.	.	.	.	.	.	.	.	.	.	.	.	.	-
XXVIII	DQ093029_sym		C. symphytifolius	.	.	-	C	.	.	G	.	.	.	.	.	.	.	.	.	.	.	.	.	.	.	-	-	-	-	-	-	.	.	A	.	.	.	.	.	.	.	.	.	.	.	.	.	.	.
XXIX	GH3_lad		C. ladanifer	.	.	T	C	.	.	-	.	.	.	.	.	.	.	.	.	.	.	.	C	.	.	-	-	-	-	-	-	.	.	.	.	T	.	G	.	-	-	-	-	-	-	.	.	-	-
XXX	Mons_GR_mon		C. monspeliensis	.	.	T	C	.	.	-	.	.	.	.	.	.	.	.	.	.	.	.	C	.	G	-	-	-	-	-	-	.	.	.	.	T	T	C	.	-	-	-	-	-	-	.	C	-	-
XXXI	CR2-1_HR_mon		C. monspeliensis	.	.	T	C	.	.	-	.	.	.	.	.	.	.	.	.	.	.	.	C	.	G	-	-	-	-	-	-	.	.	.	.	T	T	C	.	-	-	-	-	-	-	.	C	-	-
XXXII	SRC213_CY_par		C. parviflorus	.	.	T	C	.	.	-	.	.	.	.	.	.	.	A	.	.	.	.	C	.	.	-	-	-	-	-	-	.	.	.	.	T	.	C	.	-	-	-	-	-	-	.	.	.	-
XXXIII	Salv_GR_sal		C. salviifolius	.	.	T	C	.	.	-	.	C	.	.	.	.	.	.	.	.	.	.	C	.	.	A	A	G	T	C	-	.	.	.	.	T	.	G	.	-	-	-	-	-	-	.	.	-	-
[truncated: 78 more columns]
