# Supplementary material for: Intraspecific Genetic Diversity of Cistus creticus L. and Evolutionary Relationships to Cistus albidus L. (Cistaceae): Meeting of the Generations?
Source: Plants (Basel). 2021 Aug 6;10(8):1619. doi: 10.3390/plants10081619 (PMC8399514; doi:10.3390/plants10081619)
Supplement: Supplementary file 1 [file plants-10-01619-s001.zip › SupplementaryMaterial_S3_trnL-rpl32_Chlorotypes.xlsx]

## Sheet: Tabelle1
Table S3: Variable sites and chlorotypes of the extended rpl32-trnL alignment (combining rpl32-trnL sequence information of this investigation, available GenBank accessions of species of the ‘purple-flowered’ Cistus clade and four additional white- or pink-flowered Cistus species).
				Alignment position
				0	0	0	0	0	0	0	0	0	0	0	0	0	0	0	0	0	0	0	0	0	1	1	1	1	1	1	1	1	1	1	1	1	1	1	1	1	1	1	1	2	2	2	2	2	2
				0	2	3	3	4	6	6	6	6	7	7	7	7	7	7	7	7	7	8	9	9	0	0	0	0	1	1	1	1	1	1	1	2	2	3	3	5	6	8	9	2	3	3	5	5	5
				5	4	4	6	3	4	6	8	9	0	1	2	3	4	5	6	8	9	5	3	4	6	7	8	9	0	4	5	6	7	8	9	0	4	1	2	9	8	1	8	0	4	8	1	5	6
				Consensus sequence
MLG	Reference sequence	Chlorotype	species	T	G	T	G	C	A	A	A	T	T	G	T	T	A	C	C	G	C	C	A	C	A	A	C	C	C	-	-	-	-	T	T	T	C	T	A	A	A	T	T	A	G	T	G	-	-
I	EU684568		C. creticus	.	.	.	.	T	.	.	.	.	.	.	.	.	.	.	.	.	.	.	.	.	.	.	.	.	.	-	-	-	-	.	.	.	.	.	.	G	.	.	.	G	.	.	.	-	-
II	EU684574		C. creticus	C	.	.	.	T	.	.	.	.	.	.	.	.	.	.	.	.	.	.	.	.	.	.	.	.	.	-	-	-	-	.	.	.	.	.	.	G	.	.	.	G	.	.	.	-	-
III	EU684573		C. creticus	C	.	.	.	T	.	.	.	.	.	.	.	.	.	.	.	.	.	.	.	.	.	.	.	.	.	-	-	-	-	.	.	.	.	.	.	G	.	.	.	G	.	.	.	-	-
IV	EU684572		C. creticus	.	.	.	.	T	.	.	.	.	.	.	.	.	.	.	.	.	.	.	.	.	.	.	.	.	.	-	-	-	-	.	.	.	.	.	.	G	.	.	.	G	.	.	.	-	-
V	EU684575		C. creticus	.	.	.	A	T	.	.	.	.	.	.	.	.	.	.	.	.	.	.	G	.	.	.	.	.	.	-	-	-	-	.	.	.	.	.	.	G	.	.	.	G	.	.	.	-	-
VI	EU684577		C. creticus	.	.	.	A	T	.	.	.	.	.	.	.	.	.	.	.	.	.	.	G	.	.	.	.	.	.	-	-	-	-	.	.	.	.	.	.	G	.	.	.	G	.	.	.	-	-
VII	EU684586		C. creticus	.	A	.	.	T	.	.	.	.	.	.	.	.	.	.	.	.	.	.	.	.	.	.	.	.	.	-	-	-	-	.	.	.	.	.	.	.	.	C	.	G	.	.	.	-	-
VIII	EU684585		C. creticus	.	A	.	.	T	.	.	.	.	.	.	.	.	.	.	.	.	.	.	.	.	.	.	.	.	.	-	-	-	-	.	.	.	.	.	.	.	.	C	.	G	.	.	.	-	-
IX	EU684583		C. creticus	.	.	C	.	T	.	.	.	.	.	.	.	.	.	.	.	.	.	.	.	.	.	.	.	.	.	-	-	-	-	.	.	.	.	.	.	.	.	.	.	G	.	.	.	-	-
X	EU684581		C. creticus	.	.	C	.	T	.	.	.	.	.	.	.	.	.	.	.	.	.	.	.	.	.	.	.	.	.	-	-	-	-	.	.	.	.	.	.	.	.	.	.	G	.	.	.	-	-
XI	EU684579		C. creticus	.	.	C	.	T	.	.	.	.	.	.	.	.	.	.	.	.	.	.	.	.	.	.	.	.	.	-	-	-	-	.	.	.	.	.	.	.	.	.	.	G	.	.	.	-	-
XII	Ag1_GR_cret	D	C. creticus	.	.	.	.	.	.	.	.	.	.	.	.	.	.	T	.	.	.	.	.	.	.	.	.	.	.	-	-	-	-	.	.	.	.	.	.	.	.	.	.	.	.	.	.	-	-
XIII	SC13-1_JO_cret	B	C. creticus	.	.	.	.	.	.	.	.	.	.	.	.	.	.	T	.	.	.	.	.	.	.	.	.	.	.	-	-	-	-	.	.	.	.	.	.	.	.	.	G	.	.	.	.	-	-
XIV	A1_GR_cret	A	C. creticus/albidus	.	.	.	.	.	.	.	.	.	.	.	.	.	.	T	.	.	.	.	.	.	.	.	.	.	.	-	-	-	-	.	.	.	.	.	.	.	.	.	G	.	.	.	.	-	-
XV	P1_GR_cret	C	C. creticus	.	.	.	.	.	.	.	.	.	.	.	.	.	.	T	.	.	.	.	.	.	.	.	.	.	.	-	-	-	-	.	.	.	.	.	.	.	.	.	G	.	.	.	.	-	-
XVI	SRC134_PT_cri		C. crispus	.	.	.	.	.	.	.	.	.	.	.	.	.	.	T	.	.	.	.	.	.	.	.	.	.	.	-	-	-	-	.	.	.	.	.	.	.	.	.	G	.	T	.	.	-	-
XVII	GH3_lad		C. ladanifer	.	.	.	.	.	C	C	-	-	-	-	-	-	-	-	-	.	.	T	.	G	.	.	.	.	.	G	G	C	T	.	.	G	G	.	C	.	G	.	G	.	.	A	.	T	T
XVIII	CR2-1_CR_mon		C. monspeliensis	.	.	.	.	.	C	.	-	-	-	-	-	-	-	-	-	.	A	T	.	G	G	.	.	.	.	G	G	-	T	A	G	G	G	G	.	.	G	.	G	.	.	.	T	T	T
XIX	SRC067_PT_mon		C. monspeliensis	.	.	.	.	.	C	.	-	-	-	-	-	-	-	-	-	.	A	T	.	G	G	.	.	.	.	G	G	-	T	A	G	G	G	G	.	.	G	.	G	.	.	.	T	T	T
XX	SRC113_mon		C. monspeliensis	.	.	.	.	.	C	.	-	-	-	-	-	-	-	-	-	.	A	T	.	G	G	.	.	.	.	G	G	-	T	A	G	G	G	G	.	.	G	.	G	.	.	.	T	T	T
XXI	Palv_GR_par		C. parviflorus	.	.	.	T	.	C	.	-	-	-	-	-	-	-	-	-	A	.	T	.	T	.	G	G	G	T	G	G	C	T	.	A	G	G	.	.	.	G	.	G	.	.	.	.	T	T
XXII	SRC045_AL_sal		C. salviifolius	.	.	.	.	.	C	.	-	-	-	-	-	-	-	-	-	.	.	T	.	G	.	.	.	.	.	G	G	C	T	.	.	G	G	.	C	.	G	.	G	.	.	.	.	T	T
XXIII	SRC095_PT_sal		C. salviifolius	.	.	.	.	.	C	.	-	-	-	-	-	-	-	-	-	.	.	T	.	G	.	.	.	.	.	G	G	C	T	.	.	G	G	.	C	.	G	.	G	.	.	.	.	T	T
[truncated: 50 more columns]
