# Supplementary material for: Intraspecific Genetic Diversity of Cistus creticus L. and Evolutionary Relationships to Cistus albidus L. (Cistaceae): Meeting of the Generations?
Source: Plants (Basel). 2021 Aug 6;10(8):1619. doi: 10.3390/plants10081619 (PMC8399514; doi:10.3390/plants10081619)
Supplement: Supplementary file 1 [file plants-10-01619-s001.zip › SupplementaryMaterial_S4_Ribotypes.xlsx]

## Sheet: Tabelle1
Table S4: Variable alignment positions and ribotypes of the complete ITS sequence alignment (combining ITS sequence information of this investigation, available GenBank accessions of species of the ‘purple-flowered’ Cistus clade and four additional white- or pink-flowered Cistus species).
				Alignment position
				17	46	48	49	51	53	54	57	58	60	66	67	68	71	84	87	88	89	92	93	95	96	98	101	110	114	115	116	117	118	119	120	121	123	124	127	129	130	136	139	143	146	147	153	154	155
				Consensus sequence
MLG	Reference sequence	Ribotype	species	C	C	-	-	A	C	G	T	C	C	G	T	G	-	C	A	G	C	C	C	G	A	G	C	T	C	C	C	G	G	T	C	G	C	C	A	G	T	C	G	T	G	C	G	T	C
57	SRC644_FR_alb	A	C. creticus/albidus	.	.	-	-	.	.	.	.	.	.	.	.	.	-	.	.	.	.	.	.	.	.	.	.	.	.	.	.	.	.	.	.	.	.	.	.	.	.	.	.	.	.	.	.	.	.
27	Ch2_GR_cret		C. creticus	.	.	-	-	.	.	.	.	.	.	.	.	S	-	.	.	.	.	.	.	.	.	.	.	.	.	.	.	.	.	.	.	.	.	.	.	.	.	.	.	.	.	.	.	.	.
32	SRC760_IT_cret		C. creticus	.	.	-	-	.	.	.	.	.	.	.	.	.	-	.	.	.	.	.	.	.	.	.	.	.	T	.	.	.	.	.	.	.	.	.	.	.	.	.	.	.	.	.	.	.	.
34	SRC742_IT_cret		C. creticus	.	.	-	-	.	.	.	.	.	.	.	.	.	-	.	.	.	.	.	.	.	.	.	.	.	.	.	.	.	.	.	.	.	.	.	.	.	.	.	.	.	.	.	T	.	.
45	M2_GR_cret		C. creticus	.	.	-	-	.	.	.	.	.	.	.	.	.	-	.	.	.	.	.	.	.	.	.	.	.	.	.	.	.	.	.	.	.	.	.	.	.	.	.	.	.	.	.	.	.	.
50	SC19-1_GR_cret		C. creticus	.	.	-	-	.	.	.	.	.	.	.	.	.	-	.	.	.	.	.	.	.	.	.	.	.	.	.	.	.	.	.	.	.	.	.	.	.	.	.	.	.	.	.	.	.	.
51	SC17-1_IT_cret		C. creticus	.	.	-	-	.	.	.	.	.	.	.	.	.	-	.	.	.	.	.	.	.	.	.	.	.	.	.	.	.	.	.	.	.	.	.	.	.	.	.	.	.	.	.	.	.	.
54	C1_GR_cret		C. creticus	.	.	-	-	.	.	.	.	.	.	.	.	.	-	.	.	.	.	.	.	.	.	.	.	.	.	.	.	.	.	.	.	.	.	.	.	.	.	.	.	.	.	.	.	.	.
56	SRC1_AL_cret		C. creticus	.	.	-	-	.	.	.	.	.	.	.	.	.	-	.	.	.	.	.	.	.	.	.	.	.	.	.	.	.	.	.	.	.	.	.	.	.	.	.	.	.	.	.	.	.	.
55	SRC39_AL_cret		C. creticus	.	.	-	-	.	.	.	.	.	.	.	.	.	-	.	.	.	.	.	.	.	.	.	.	.	.	.	.	.	.	.	.	.	.	.	.	.	.	.	.	.	.	.	.	.	.
41	Ag1_GR_cret	C	C. creticus	.	.	-	-	.	.	.	.	.	.	.	.	.	-	.	.	.	.	.	.	.	.	.	.	.	.	.	.	.	.	.	.	.	.	.	.	.	.	.	.	.	.	.	.	.	.
2	T1_GR_cret		C. creticus	S	.	-	-	.	.	.	.	.	.	.	.	.	-	.	.	.	.	.	.	.	.	.	.	.	.	.	.	.	.	.	.	.	.	.	.	.	.	.	.	.	.	.	.	.	.
1	T2_GR_cret		C. creticus	S	.	-	-	.	.	.	.	.	.	.	.	.	-	.	.	.	.	.	.	.	.	.	.	.	.	.	.	.	.	.	.	.	.	.	.	.	.	.	.	.	.	.	.	.	.
39	P1_GR_cret		C. creticus	.	.	-	-	.	.	.	.	.	.	.	.	.	-	.	.	.	.	.	.	.	.	.	.	.	.	.	.	.	.	.	.	.	.	.	.	.	.	.	.	.	.	.	.	.	.
38	P2_GR_cret		C. creticus	.	.	-	-	.	.	.	.	.	.	.	.	.	-	.	.	.	.	.	.	.	.	.	.	.	.	.	.	.	.	.	.	.	.	.	.	.	.	.	.	.	.	.	.	.	.
40	Th1_GR_cret		C. creticus	.	.	-	-	.	.	.	.	.	.	.	.	.	-	.	.	.	.	.	.	.	.	.	.	.	.	.	.	.	.	.	.	.	.	.	.	.	.	.	.	.	.	.	.	.	.
42	DQ092937		C. creticus	.	.	-	-	.	.	.	.	.	.	.	.	.	-	.	.	.	.	.	.	.	.	.	.	.	.	.	.	.	.	.	.	.	.	.	.	.	.	.	.	.	.	.	.	.	.
43	Ag2_GR_ITS		C. creticus	.	.	-	-	.	.	.	.	.	.	.	.	.	-	.	.	.	.	.	.	.	.	.	.	.	.	.	.	.	.	.	.	.	.	.	.	.	.	.	.	.	.	.	.	.	.
37	SC18-1_GR_cret		C. creticus	.	.	-	-	.	.	.	.	.	.	.	.	.	-	.	.	.	.	.	.	.	.	.	.	.	.	.	.	.	.	.	.	.	.	.	.	.	.	.	.	.	.	.	.	.	S
44	DQ092936		C. creticus	.	.	-	-	.	.	.	.	.	.	.	.	.	-	.	.	.	.	.	.	.	.	.	.	.	.	.	.	.	.	.	.	.	.	.	.	.	.	.	.	.	.	.	.	.	.
31	SC21-1_GR_cret		C. creticus	.	.	-	-	.	.	.	.	.	.	.	.	.	-	.	.	.	.	.	.	.	.	.	.	.	.	.	.	.	.	.	.	.	.	.	.	.	.	.	.	.	.	.	.	.	.
33	SRC2_AL_cret		C. creticus	.	.	-	-	.	.	.	.	.	.	.	.	.	-	.	.	.	.	.	.	.	.	.	.	.	.	.	.	.	.	.	.	.	.	.	.	.	.	.	.	.	.	.	T	.	.
30	SRC328_CY_cret	F	C. creticus	.	.	-	-	.	.	.	.	.	.	.	.	.	-	.	.	.	.	.	.	.	.	.	.	.	T	.	.	.	.	.	.	.	.	.	.	.	.	.	.	.	.	.	.	.	.
52	SRC38_AL_cret	E	C. creticus	.	.	-	-	.	.	.	.	.	.	.	.	.	-	.	.	.	.	.	.	.	.	.	.	.	.	.	.	.	.	.	.	.	.	.	.	.	.	.	.	.	.	.	.	.	.
48	SRC700_IT_cret	D	C. creticus	.	.	-	-	.	.	.	.	.	.	.	.	.	-	.	.	.	.	.	.	.	.	.	.	.	.	.	.	.	.	.	.	.	.	.	.	.	.	.	.	.	.	.	.	.	.
46	SRC1062_HR_cret		C. creticus	.	.	-	-	.	.	.	.	.	.	.	.	.	-	.	.	.	.	.	.	.	.	.	.	.	.	.	.	.	.	.	.	.	.	.	.	.	.	.	.	.	.	.	.	.	.
47	SRC1063_HR_cret		C. creticus	.	.	-	-	.	.	.	.	.	.	.	.	.	-	.	.	.	.	.	.	.	.	.	.	.	.	.	.	.	.	.	.	.	.	.	.	.	.	.	.	.	.	.	.	.	.
49	SC19-1_GR_cret		C. creticus	.	.	-	-	.	.	.	.	.	.	.	.	.	-	.	.	.	.	.	.	.	.	.	.	.	.	.	.	.	.	.	.	.	.	.	.	.	.	.	.	.	.	.	.	.	.
53	DQ092932	B	C. albidus	.	.	-	-	.	.	.	.	.	.	.	.	.	-	.	.	.	.	.	.	.	.	.	.	.	.	.	.	.	.	.	.	.	.	.	.	.	.	.	.	.	.	.	.	.	.
36	DQ092933		C. albidus	.	.	-	-	.	.	.	.	.	.	.	.	.	-	.	.	.	.	.	.	.	.	.	.	.	.	.	.	.	.	.	.	.	.	.	.	.	.	.	.	.	.	.	.	Y	.
35	SRC1311_ES_alb		C. albidus	.	.	-	-	.	.	.	.	.	.	.	.	.	-	.	.	.	.	.	.	.	.	.	.	.	.	.	.	.	.	.	.	.	.	.	.	.	.	.	.	.	.	.	.	C	.
28	KY651256		C. crispus	.	.	-	-	.	.	.	.	.	.	.	.	.	-	.	.	.	.	.	.	.	G	.	.	C	.	G	.	.	.	.	.	.	.	.	C	.	.	.	.	C	.	.	.	.	.
29	DQ092967		C. crispus	.	.	-	-	.	.	.	.	.	.	.	.	.	-	.	.	.	.	.	.	.	G	.	.	C	.	G	.	.	.	.	.	.	.	.	C	.	.	.	.	C	.	.	.	.	.
23	DQ092942		C. chinamadensis	.	.	-	-	.	.	.	C	.	.	.	.	.	-	.	.	.	.	.	.	.	G	.	.	.	.	G	.	.	.	.	.	.	.	.	C	.	.	.	.	.	.	.	.	.	.
19	DQ092944		C. heterophyllus	.	.	-	-	.	.	.	C	.	.	.	.	.	-	.	.	.	.	.	.	.	G	K	.	.	.	G	.	.	.	C	.	.	.	.	C	.	.	.	.	.	.	.	.	.	.
21	GQ281663		C. osbeckiifolius	.	.	-	-	.	.	.	C	.	.	.	.	.	-	.	.	.	.	.	.	.	G	.	.	.	.	G	.	.	.	.	.	.	.	.	C	.	.	.	.	.	.	.	.	.	.
22	DQ092939		C. symphytifolius	.	.	-	-	.	.	.	C	.	.	.	.	.	-	.	.	.	.	.	.	.	G	.	.	.	.	G	.	.	.	.	.	.	.	.	C	.	.	.	.	.	.	.	.	.	.
20	DQ092940		C. symphytifolius	.	.	-	-	.	.	.	C	.	.	.	.	.	-	.	.	.	.	.	.	.	G	.	.	.	.	G	.	.	.	.	.	.	.	.	C	.	.	.	.	.	A	.	.	.	.
15	GH3_lad		C. ladanifer	.	.	C	A	.	.	.	.	.	.	A	.	.	C	.	.	.	.	T	.	.	G	.	.	.	.	G	.	.	.	C	.	T	A	.	T	.	.	-	.	C	.	.	.	.	.
16	SRC57_PT_lad		C. ladanifer	.	.	C	A	.	.	.	.	.	.	A	.	.	C	.	.	.	.	.	.	.	G	.	.	.	.	G	.	.	.	C	.	T	A	.	T	.	.	-	.	C	.	.	.	.	.
26	Mons_GR_mon		C. monspeliensis	.	.	-	-	.	.	.	.	G	.	T	C	.	-	.	.	.	.	.	.	A	.	.	.	.	.	G	.	.	.	C	.	T	.	.	T	.	.	-	.	.	.	.	.	.	.
18	CR2-2_HR_mon		C. monspeliensis	.	.	-	-	.	M	.	.	G	.	T	C	.	-	.	.	.	.	.	.	A	.	.	.	.	.	G	.	.	.	C	.	T	.	.	T	.	.	-	.	.	.	.	.	.	.
24	SRC67_PT_mon		C. monspeliensis	.	.	-	-	.	.	.	.	G	.	T	C	.	-	.	.	.	.	.	.	A	.	.	.	.	.	G	.	.	R	C	.	T	.	.	T	.	.	-	.	.	.	.	.	.	.
25	SRC113_PT__mon		C. monspeliensis	.	.	-	-	.	.	.	.	G	.	T	C	.	-	.	.	.	.	.	.	A	.	.	.	.	.	G	.	.	.	C	.	T	.	.	T	.	.	-	R	.	.	.	.	.	.
17	SRC668_FR-IT_mon		C. monspeliensis	.	.	-	-	.	M	.	.	G	.	T	C	.	-	.	.	.	.	.	.	A	.	.	.	.	Y	G	.	.	.	C	.	T	.	.	T	R	.	-	.	.	.	.	.	.	.
12	SRC213_CY_par		C. parviflorus	.	.	C	A	R	.	.	.	.	Y	T	C	.	-	T	G	A	T	.	T	.	T	.	.	.	.	A	A	Y	.	A	Y	.	.	T	T	.	C	-	.	.	.	.	.	.	.
14	SRC313_CY_par		C. parviflorus	.	.	C	A	R	.	.	.	.	.	T	C	.	-	T	G	A	T	.	T	.	T	.	.	.	.	A	A	Y	.	A	Y	.	.	T	T	.	C	-	.	.	.	.	.	.	.
13	SRC463_CY_par		C. parviflorus	.	.	C	A	R	.	.	.	.	.	T	C	.	-	T	G	A	T	.	T	.	T	.	.	.	.	A	A	Y	.	A	Y	.	.	T	T	.	C	-	.	.	.	.	.	.	.
7	SRC45_AL_sal		C. salviifolius	.	A	-	-	.	.	.	.	.	.	T	C	.	-	.	G	A	.	.	.	.	G	.	A	.	.	G	.	.	.	C	A	T	.	.	T	.	.	-	.	.	.	.	.	.	.
3	SRC46_AL_sal		C. salviifolius	.	A	-	-	.	.	A	.	.	.	T	C	.	-	.	G	A	.	.	.	.	G	.	A	.	.	G	.	.	.	C	A	T	.	.	T	.	.	-	.	.	.	.	.	.	.
4	SRC95_PT_sal		C. salviifolius	.	A	-	-	.	.	R	.	.	.	T	C	.	-	.	G	A	.	.	.	.	G	.	A	.	.	G	.	.	.	C	A	T	.	.	T	R	.	-	.	.	.	.	.	.	.
9	SRC124_PT_sal		C. salviifolius	.	A	-	-	.	.	.	.	.	.	T	C	.	-	.	G	A	.	.	.	.	G	.	A	.	.	G	.	.	.	C	A	T	.	.	T	.	.	-	.	.	.	.	.	.	.
8	SRC148_PT_sal		C. salviifolius	.	A	-	-	.	.	.	.	.	.	T	C	.	-	.	G	A	.	.	.	.	G	.	A	.	.	G	.	.	.	C	A	T	.	.	T	.	.	-	.	.	.	.	.	.	.
10	SRC329_CY_sal		C. salviifolius	.	A	-	-	.	.	.	.	.	.	T	C	.	-	.	G	A	.	.	.	.	G	.	A	.	.	G	.	.	.	C	A	T	.	.	T	.	.	-	.	.	.	.	.	.	.
6	SRC464_CY_sal		C. salviifolius	.	A	-	-	.	.	.	.	.	.	T	C	.	-	.	G	A	.	.	.	.	G	.	A	.	.	G	.	.	.	C	A	T	.	.	T	.	.	-	.	.	.	.	.	.	.
5	SRC526_CY_sal		C. salviifolius	.	A	-	-	.	.	.	.	.	.	T	C	.	-	.	G	A	.	.	.	.	G	.	A	.	.	G	.	.	.	C	A	T	.	.	T	.	.	-	.	.	.	Y	.	.	.
11	SRC725_FR-IT_sal		C. salviifolius	.	A	-	-	.	.	.	.	.	.	T	C	.	-	.	G	A	.	.	.	.	G	.	A	.	.	G	.	.	.	C	A	T	.	.	T	.	.	-	.	.	.	.	.	.	.
[truncated: 68 more columns]
